# Supplementary material for: Association between dietary intake and risk of Parkinson’s disease: cross-sectional analysis of survey data from NHANES 2007–2016
Source: Front Nutr. 2023 Dec 15;10:1278128. doi: 10.3389/fnut.2023.1278128 (PMC10773772; doi:10.3389/fnut.2023.1278128)
Supplement: Supplementary file 3 [file Table_1.xlsx]

## Sheet: Sheet1
Variable	Total	No PD	PD	p
	(N = 10,651)	(n = 10,546)	(n = 105)
Dietary supplement use,n%	54.386	54.559	40.618	0.001
Lycopene, μg/d	98.218 ± 799.225	98.598 ± 804.052	68.071 ± 153.978	0.662
Vitamin B1, mg/d	3.135 ± 17.996	3.136 ± 18.054	3.043 ± 12.559	0.953
Vitamin B2, mg/d	2.321 ± 9.750	2.309 ± 9.730	3.284 ± 11.149	0.252
Niacin, mg/d	15.289 ± 81.948	15.310 ± 82.418	13.618 ± 24.131	0.813
Vitamin B6, mg/d	3.506 ± 15.032	3.510 ± 15.083	3.150 ± 10.163	0.784
Folic acid, μg/d	151.329 ± 450.973	151.262 ± 453.203	156.676 ± 208.302	0.891
Vitamin B12, μg/d	90.082 ± 892.850	90.684 ± 897.433	42.253 ± 379.206	0.535
Vitamin C, mg/d	102.042 ± 354.685	102.930 ± 356.605	31.582 ± 111.452	0.021
Vitamin D, μg/d	12.240 ± 47.530	12.279 ± 47.785	9.147 ± 17.984	0.451
Vitamin K, μg/d	12.535 ± 445.525	12.588 ± 448.318	8.382 ± 19.060	0.914
Calcium, mg/d	185.236 ± 353.626	185.225 ± 353.072	186.091 ± 395.114	0.978
Phosphorus, mg/d	9.912 ± 32.980	9.915 ± 33.027	9.653 ± 28.959	0.928
Magnesium, mg/d	28.857 ± 100.086	28.990 ± 100.580	18.337 ± 45.272	0.223
Iron, mg/d	3.188 ± 12.798	3.202 ± 12.850	2.076 ± 7.568	0.314
Zinc, mg/d	3.530 ± 8.798	3.546 ± 8.825	2.257 ± 6.212	0.093
Copper, mg/d	0.211 ± 0.575	0.210 ± 0.573	0.265 ± 0.721	0.279
Sodium, mg/d	1.305 ± 10.599	1.313 ± 10.654	0.616 ± 4.423	0.452
Potassium, mg/d	8.236 ± 39.771	8.296 ± 39.969	3.463 ± 17.388	0.164
Selenium, μg/d	7.322 ± 496.713	7.373 ± 499.830	3.264 ± 14.742	0.925
Table S1. Dietary intakes from dietary supplement in participants with and without Parkinson’s disease
Values are % or mean ± standard deviation, unless otherwise noted
