# Supplementary material for: Association between dietary intake and risk of Parkinson’s disease: cross-sectional analysis of survey data from NHANES 2007–2016
Source: Front Nutr. 2023 Dec 15;10:1278128. doi: 10.3389/fnut.2023.1278128 (PMC10773772; doi:10.3389/fnut.2023.1278128)
Supplement: Supplementary file 4 [file Table_2.xlsx]

## Sheet: Sheet1
Variable	Total	No PD	PD	p
	(N = 495)	(n = 396)	(n = 99)
Age, yr	55.157 ± 10.972	55.000 ± 10.905	55.712 ± 11.190	0.056
Sex				0.79785
Male	49.357	49.052	50.442
Female	50.643	50.948	49.558
Body mass index	29.645 ± 6.505	29.509 ± 6.448	30.127 ± 6.679	0.38217
Poverty-income ratio	2.697 ± 1.666	2.620 ± 1.631	2.968 ± 1.758	0.05473
Education level				0.00872
Below high school	11.641	9.778	18.252
High school	15.931	17.893	8.967
Above high school	72.428	72.329	72.781
Ethnicity				0.81605
Mexican American	4.387	4.461	4.124
Other Hispanic	3.38	3.442	3.161
Non-Hispanic White	79.713	78.865	82.721
Non-Hispanic Black	7.067	7.806	4.445
Other	5.453	5.425	5.549
Smoking				0.57886
Non-smoker	50.67	51.455	47.885
Former smoker	20.719	21.062	19.503
Current smoker	28.611	27.483	32.612
Alcohol intake				0.14539
Non-drinker	24.199	25.563	19.359
Former drinker	71.181	70.616	73.185
Current drinker	4.62	3.821	7.456
Hypertension				0.48808
Yes	32.725	33.501	29.97
No	67.275	66.499	70.03
Diabetes				0.53237
Yes	8.567	8.984	7.087
No	91.433	91.016	92.913
Caffeine intake, mg/d				0.32768
≥ 100	67.142	66.045	71.035
Table S2. Study population, stratified by Parkinson’s disease (PD) status after PSM
Values are % or mean ± standard error, unless otherwise noted.
