# Supplementary material for: Association between dietary intake and risk of Parkinson’s disease: cross-sectional analysis of survey data from NHANES 2007–2016
Source: Front Nutr. 2023 Dec 15;10:1278128. doi: 10.3389/fnut.2023.1278128 (PMC10773772; doi:10.3389/fnut.2023.1278128)
Supplement: Supplementary file 5 [file Table_3.xlsx]

## Sheet: Sheet1
Variable	Dietary Intakes from Food				Total Dietary Intakes
	Unadjusted OR (95% CI)	p	Adjusted OR (95% CI)*	p	Unadjusted OR (95% CI)	p	Adjusted OR (95% CI)*	p
Lycopene, μg/d	1.000(1.000,1.000)	0.128	1.000(1.000,1.000)	0.131	1.000(1.000,1.000)	0.098	1.000(1.000,1.000)	0.092
Vitamin B1, mg/d	0.806(0.368,1.768)	0.591	0.749(0.302,1.858)	0.533	1.012(0.988,1.036)	0.337	1.009(0.979,1.041)	0.562
Vitamin B2, mg/d	1.275(0.608,2.680)	0.519	1.193(0.499,2.851)	0.692	1.011(0.973,1.051)	0.577	1.013(0.973,1.055)	0.534
Niacin, mg/d	0.994(0.943,1.048)	0.82	0.986(0.935,1.040)	0.605	0.999(0.994,1.004)	0.631	1.001(0.996,1.006)	0.732
Vitamin B6, mg/d	1.259(0.869,1.824)	0.222	1.430(0.955,2.140)	0.082	0.996(0.975,1.017)	0.684	0.997(0.974,1.020)	0.784
Folic acid, μg/d	1.001(0.999,1.003)	0.214	1.001(0.999,1.003)	0.303	1.000(0.999,1.001)	0.607	1.000(0.999,1.001)	0.746
Vitamin B12, μg/d	0.992(0.910,1.081)	0.846	0.982(0.900,1.072)	0.686	1.000(0.999,1.001)	0.941	1.000(0.999,1.001)	0.797
Vitamin C, mg/d	1.001(0.996,1.007)	0.609	1.003(0.996,1.009)	0.425	1.001(0.998,1.004)	0.487	1.001(0.998,1.003)	0.483
Vitamin D, μg/d	0.968(0.878,1.066)	0.505	0.982(0.891,1.083)	0.722	1.005(0.991,1.021)	0.471	1.004(0.988,1.021)	0.615
Vitamin K, μg/d	1.001(0.998,1.003)	0.691	1.001(0.998,1.003)	0.688	0.997(0.995,0.999)	0.002	0.997(0.996,0.999)	0.003
Calcium, mg/d	1.000(0.999,1.002)	0.949	1.000(0.999,1.002)	0.749	1.001(1.000,1.001)	0.161	1.001(1.000,1.001)	0.125
Phosphorus, mg/d	1.000(0.998,1.002)	0.932	1.000(0.998,1.002)	0.917	0.999(0.998,1.001)	0.307	0.999(0.998,1.001)	0.361
Magnesium, mg/d	0.998(0.992,1.004)	0.459	0.997(0.990,1.004)	0.358	0.999(0.996,1.001)	0.242	0.999(0.996,1.001)	0.285
Iron, mg/d	1.098(1.031,1.168)	0.003	1.110(1.029,1.196)	0.007	1.016(0.999,1.033)	0.06	1.015(0.998,1.032)	0.092
Zinc, mg/d	0.850(0.757,0.953)	0.006	0.860(0.759,0.974)	0.018	0.955(0.915,0.997)	0.035	0.961(0.923,1.001)	0.058
Copper, mg/d	1.071(0.494,2.324)	0.862	1.364(0.522,3.565)	0.527	1.527(1.016,2.295)	0.042	1.588(1.025,2.463)	0.039
Sodium, mg/d	1.000(0.999,1.000)	0.607	1.000(0.999,1.000)	0.466	1.000(1.000,1.001)	0.38	1.000(1.000,1.000)	0.554
Potassium, mg/d	1.000(0.999,1.001)	0.573	1.000(0.999,1.000)	0.36	1.000(0.999,1.000)	0.807	1.000(0.999,1.000)	0.441
Selenium, μg/d	1.007(0.993,1.021)	0.32	1.008(0.995,1.021)	0.24	1.001(0.992,1.011)	0.777	1.002(0.994,1.012)	0.538
Table S3. The Association between Dietary Intakes and PD Risk after PSM
* Adjusted for age, gender, BMI, poverty income ratio, education, race, smoking, drinking, hypertension, diabetes, caffeine intake
